# Supplementary material for: Decaying trees improve nesting opportunities for cavity‐nesting birds in temperate and boreal forests: A meta‐analysis and implications for retention forestry
Source: Ecol Evol. 2018 Jul 16;8(16):8616–26. doi: 10.1002/ece3.4245 (PMC6144968; doi:10.1002/ece3.4245)
Supplement: Supplementary file 2 [file ECE3-8-8616-s002.xlsx]

## Sheet: Tabelle1
authors.year	bird.species	bird.type	biom	f.type	naturalness	DBH_yi	DBH_vi	vital_yi	vital_vi	crown_yi	crown_vi	country
Aubry&Raley_2002	Pileated_woodpecker_(Dryocopus_pileatus)	excavator	temperate	coniferous	2	0.38735	0.00178422	NA	NA	NA	NA	USA
Bagne_et_al._2008	Unspecified	Unspecified	temperate	mixed	2	0.37386	0.0024585	NA	NA	NA	NA	USA
Bagne_et_al._2008	Unspecified	Unspecified	temperate	mixed	2	0.350272	0.0038594	NA	NA	NA	NA	USA
Berl_et_al._2015	Red-headed_woodpecker_(Melanerpes_erythrocephalus)	excavator	temperate	mixed	1	0.804486	0.0147045	NA	NA	NA	NA	USA
Bonnot_et_al._2009	Black-backed_woodpecker_(Picoides_arcticus)	excavator	boreal	coniferous	1	0.122257	0.00323035	NA	NA	NA	NA	USA
Buchanan_et_al._2003	White-headed_woodpecker_(Picoides_albolarvatus)	excavator	temperate	coniferous	1	0.363634	0.0169447	NA	NA	NA	NA	USA
Bull_1987	Pileated_woodpecker_(Dryocopus_pileatus)	excavator	temperate	coniferous	1	1.13498	0.00533127	5.94216	1.00893	NA	NA	USA
Cikovic_et_al._2014	Great_spotted_woodpecker_(Dendrocopos_major)	excavator	temperate	deciduous	2	0.0882528	0.00209581	NA	NA	NA	NA	Croatia
Cornelius_2008	Thorn-tailed_rayadito_(Aphrastura_spinicauda)	nonexcavator	temperate	deciduous	2	0.597509	0.0050067	0.357271	0.187621	NA	NA	Chile
Cornelius_2008	Thorn-tailed_rayadito_(Aphrastura_spinicauda)	nonexcavator	temperate	deciduous	1	0.280973	0.00671427	0.390398	0.263618	NA	NA	Chile
Cornelius_2008	Thorn-tailed_rayadito_(Aphrastura_spinicauda)	nonexcavator	temperate	deciduous	1	0.12001	0.0193809	0.189117	0.198899	NA	NA	Chile
Dobkin_et_al._1995	Red-naped_sapsucker_(Sphyrapicus_nuchalis)	excavator	temperate	deciduous	2	NA	NA	-0.346702	0.537098	NA	NA	USA
Dobkin_et_al._1995	Northern_flicker_(Colaptes_auratus)	excavator	temperate	deciduous	2	NA	NA	1.5696	0.195725	NA	NA	USA
Dobkin_et_al._1995	Tree_swallow_(Tachycineta_bicolor)	nonexcavator	temperate	deciduous	2	NA	NA	0.917693	0.213042	NA	NA	USA
Dobkin_et_al._1995	House_wren_(Troglodytes_aedon)	nonexcavator	temperate	deciduous	2	NA	NA	1.63142	0.132811	NA	NA	USA
Dobkin_et_al._1995	Mountain_bluebird_(Sialia_currucoides)	nonexcavator	temperate	deciduous	2	NA	NA	1.37647	0.293708	NA	NA	USA
Dobkin_et_al._1995	European_starling_(Sturnus_vulgaris)	nonexcavator	temperate	deciduous	2	NA	NA	-0.067411	0.365448	NA	NA	USA
Dornak_et_al._2004	Brown-headed_nuthatch_(Sitta_pusilla)	excavator	temperate	coniferous	1	-0.0679273	0.00933078	NA	NA	NA	NA	USA
Geleynse_et_al._2016	Brown_creeper_(Certhia_americana)	nonexcavator	temperate	coniferous/mixed	1	0.0847222	0.00754983	NA	NA	NA	NA	Canada
Geleynse_et_al._2016	Brown_creeper_(Certhia_americana)	nonexcavator	temperate	deciduous/mixed	1	0.405465	0.00798252	NA	NA	NA	NA	Canada
Geleynse_et_al._2016	Brown_creeper_(Certhia_americana)	nonexcavator	temperate	deciduous/mixed	1	0.479863	0.0153186	NA	NA	NA	NA	Canada
Geleynse_et_al._2016	Brown_creeper_(Certhia_americana)	nonexcavator	temperate	mixed	2	NA	NA	3.86477	0.506777	NA	NA	Canada
Geleynse_et_al._2016	Brown_creeper_(Certhia_americana)	nonexcavator	temperate	mixed	1	NA	NA	4.44372	1.01059	NA	NA	Canada
Geleynse_et_al._2016	Brown_creeper_(Certhia_americana)	nonexcavator	temperate	mixed	1	NA	NA	3.81713	0.337029	NA	NA	Canada
Geleynse_et_al._2016	Brown_creeper_(Certhia_americana)	nonexcavator	temperate	mixed	1	NA	NA	2.92674	0.490079	NA	NA	Canada
Geleynse_et_al._2016	Brown_creeper_(Certhia_americana)	nonexcavator	temperate	mixed	1	NA	NA	3.48636	0.503968	NA	NA	Canada
Geleynse_et_al._2016	Brown_creeper_(Certhia_americana)	nonexcavator	temperate	mixed	1	NA	NA	3.72907	0.126257	NA	NA	Canada
Gentry&Vierling_2008, Vierling_et_al._2009	Lewis's_woodpecker_(Melanerpes_lewis)	excavator	boreal	coniferous	1	NA	NA	NA	NA	NA	NA	USA
Gentry&Vierling_2008, Vierling_et_al._2009	Lewis's_woodpecker_(Melanerpes_lewis)	excavator	boreal	coniferous	1	0.21345	0.00185836	NA	NA	NA	NA	USA
Gentry&Vierling_2008, Vierling_et_al._2009	Red-headed_woodpecker_(Melanerpes_erythrocephalus)	excavator	boreal	coniferous	1	NA	NA	NA	NA	NA	NA	USA
Gentry&Vierling_2008, Vierling_et_al._2009	Red-headed_woodpecker_(Melanerpes_erythrocephalus)	excavator	boreal	coniferous	1	0.205628	0.00252688	NA	NA	NA	NA	USA
Gentry&Vierling_2008, Vierling_et_al._2009	Northern_flicker_(Colaptes_auratus)	excavator	boreal	coniferous	1	NA	NA	NA	NA	NA	NA	USA
Gentry&Vierling_2008, Vierling_et_al._2009	Northern_flicker_(Colaptes_auratus)	excavator	boreal	coniferous	1	0.21085	0.00216028	NA	NA	NA	NA	USA
Gentry&Vierling_2008, Vierling_et_al._2009	Hairy_woodpecker_(Picoides_villosus)	excavator	boreal	coniferous	1	NA	NA	NA	NA	NA	NA	USA
Gentry&Vierling_2008, Vierling_et_al._2009	Hairy_woodpecker_(Picoides_villosus)	excavator	boreal	coniferous	1	-0.119392	0.00697294	NA	NA	NA	NA	USA
Gentry&Vierling_2008, Vierling_et_al._2009	Red-breasted_nuthatch_(Sitta_canadensis)	excavator	boreal	coniferous	1	NA	NA	NA	NA	NA	NA	USA
Gentry&Vierling_2008, Vierling_et_al._2009	Red-breasted_nuthatch_(Sitta_canadensis)	excavator	boreal	coniferous	1	-0.156297	0.00802412	NA	NA	NA	NA	USA
Gentry&Vierling_2008, Vierling_et_al._2009	White-breasted_nuthatch_(Sitta_carolinensis)	excavator	boreal	coniferous	1	NA	NA	NA	NA	NA	NA	USA
Gentry&Vierling_2008, Vierling_et_al._2009	White-breasted_nuthatch_(Sitta_carolinensis)	excavator	boreal	coniferous	1	-0.230405	0.0329167	NA	NA	NA	NA	USA
Gentry&Vierling_2008, Vierling_et_al._2009	Pygmy_nuthatch_(Sitta_pygmaea)	excavator	boreal	coniferous	1	NA	NA	NA	NA	NA	NA	USA
Gentry&Vierling_2008, Vierling_et_al._2009	Pygmy_nuthatch_(Sitta_pygmaea)	excavator	boreal	coniferous	1	-0.259154	0.00118371	NA	NA	NA	NA	USA
Gutzwiller&Anderson_1987	American_kestrel_(Falco_sparverius)	nonexcavator	boreal	deciduous	1	0.429311	0.0276278	1.20397	0.561111	NA	NA	USA
Gutzwiller&Anderson_1987	Northern_flicker_(Colaptes_auratus)	excavator	boreal	deciduous	1	0.0464172	0.0186727	0.907017	0.189489	NA	NA	USA
Gutzwiller&Anderson_1987	Red-headed_woodpecker_(Melanerpes_erythrocephalus)	excavator	boreal	deciduous	1	0.292197	0.0161069	0.87213	0.193445	NA	NA	USA
Gutzwiller&Anderson_1987	Downy_woodpecker_(Picoides_pubescens)	excavator	boreal	deciduous	1	-0.0775947	0.0229364	0.93827	0.186151	NA	NA	USA
Gutzwiller&Anderson_1987	House_wren_(Troglodytes_aedon)	nonexcavator	boreal	deciduous	1	0.198406	0.0197839	0.251314	0.137566	NA	NA	USA
Gutzwiller&Anderson_1987	European_starling_(Sturnus_vulgaris)	nonexcavator	boreal	deciduous	1	0.626495	0.0173946	0.524729	0.123462	NA	NA	USA
Haggard&Gaines_2001	Northern_flicker_(Colaptes_auratus)	excavator	temperate	coniferous	1	0.706993	0.330632	NA	NA	NA	NA	USA
Haggard&Gaines_2001	Northern_flicker_(Colaptes_auratus)	excavator	temperate	coniferous	1	0.732343	0.0691521	NA	NA	NA	NA	USA
Haggard&Gaines_2001	Northern_flicker_(Colaptes_auratus)	excavator	temperate	coniferous	1	0.53321	0.412817	NA	NA	NA	NA	USA
Haggard&Gaines_2001	Hairy_woodpecker_(Picoides_villosus)	excavator	temperate	coniferous	1	0.573461	0.329299	NA	NA	NA	NA	USA
Haggard&Gaines_2001	Hairy_woodpecker_(Picoides_villosus)	excavator	temperate	coniferous	1	0.598812	0.0678185	NA	NA	NA	NA	USA
Haggard&Gaines_2001	Hairy_woodpecker_(Picoides_villosus)	excavator	temperate	coniferous	1	0.399678	0.411483	NA	NA	NA	NA	USA
Haggard&Gaines_2001	Lewis's_woodpecker_(Melanerpes_lewis)	excavator	temperate	coniferous	1	NA	NA	NA	NA	NA	NA	USA
Haggard&Gaines_2001	Lewis's_woodpecker_(Melanerpes_lewis)	excavator	temperate	coniferous	1	0.43477	0.409838	NA	NA	NA	NA	USA
Haggard&Gaines_2001	Black-backed_woodpecker_(Picoides_arcticus)	excavator	temperate	coniferous	1	NA	NA	NA	NA	NA	NA	USA
Haggard&Gaines_2001	Black-backed_woodpecker_(Picoides_arcticus)	excavator	temperate	coniferous	1	0.460133	0.314052	NA	NA	NA	NA	USA
Haggard&Gaines_2001	Mountain_bluebird_(Sialia_currucoides)	nonexcavator	temperate	coniferous	1	0.131628	0.336512	NA	NA	NA	NA	USA
Haggard&Gaines_2001	Mountain_bluebird_(Sialia_currucoides)	nonexcavator	temperate	coniferous	1	0.156979	0.075032	NA	NA	NA	NA	USA
Haggard&Gaines_2001	Mountain_bluebird_(Sialia_currucoides)	nonexcavator	temperate	coniferous	1	-0.0421544	0.418696	NA	NA	NA	NA	USA
Haggard&Gaines_2001	Western_bluebird_(Sialia_mexicana)	nonexcavator	temperate	coniferous	1	0.285779	0.34413	NA	NA	NA	NA	USA
Haggard&Gaines_2001	Western_bluebird_(Sialia_mexicana)	nonexcavator	temperate	coniferous	1	0.311129	0.0826499	NA	NA	NA	NA	USA
Haggard&Gaines_2001	Western_bluebird_(Sialia_mexicana)	nonexcavator	temperate	coniferous	1	0.111996	0.426314	NA	NA	NA	NA	USA
Haggard&Gaines_2001	House_wren_(Troglodytes_aedon)	nonexcavator	temperate	coniferous	1	0.285779	0.347044	NA	NA	NA	NA	USA
Haggard&Gaines_2001	House_wren_(Troglodytes_aedon)	nonexcavator	temperate	coniferous	1	0.311129	0.0855632	NA	NA	NA	NA	USA
Haggard&Gaines_2001	House_wren_(Troglodytes_aedon)	nonexcavator	temperate	coniferous	1	0.111996	0.429228	NA	NA	NA	NA	USA
Haggard&Gaines_2001	American_kestrel_(Falco_sparverius)	nonexcavator	temperate	coniferous	1	-0.273837	0.325546	NA	NA	NA	NA	USA
Haggard&Gaines_2001	American_kestrel_(Falco_sparverius)	nonexcavator	temperate	coniferous	1	-0.248486	0.0640656	NA	NA	NA	NA	USA
Haggard&Gaines_2001	American_kestrel_(Falco_sparverius)	nonexcavator	temperate	coniferous	1	-0.44762	0.40773	NA	NA	NA	NA	USA
Harestad&Keisker_1989	Yellow-bellied_sapsucker_(Sphyrapicus_varius)/Unspecified	excavator	temperate	coniferous/deciduous	1	NA	NA	NA	NA	0.270158	0.0376314	Canada
Harestad&Keisker_1989	Pileated_woodpecker_(Dryocopus_pileatus)	excavator	temperate	coniferous/deciduous	1	NA	NA	NA	NA	NA	NA	Canada
Harestad&Keisker_1989	Hairy_woodpecker_(Picoides_villosus)	excavator	temperate	coniferous/deciduous	1	NA	NA	NA	NA	NA	NA	Canada
Harestad&Keisker_1989	Red-breasted_nuthatch_(Sitta_canadensis)	excavator	temperate	coniferous/deciduous	1	NA	NA	NA	NA	NA	NA	Canada
Harestad&Keisker_1989	Northern_flicker_(Colaptes_auratus)	excavator	temperate	coniferous/deciduous	1	NA	NA	NA	NA	NA	NA	Canada
Harestad&Keisker_1989	Downy_woodpecker_(Picoides_pubescens)	excavator	temperate	coniferous/deciduous	1	NA	NA	NA	NA	NA	NA	Canada
Hartwig_et_al._2004	Pileated_woodpecker_(Dryocopus_pileatus)	excavator	temperate	coniferous	1	0.556572	0.0398792	-1.14143	0.552345	NA	NA	Canada
Hogstad&Stenberg_1994, Stenberg_1996	Grey-headed_woodpecker_(Picus_canus)	excavator	temperate	mixed	1	NA	NA	2.7375	0.319958	NA	NA	Norway
Hogstad&Stenberg_1994, Stenberg_1996	Green_woodpecker_(Picus_viridis)	excavator	temperate	mixed	1	NA	NA	NA	NA	NA	NA	Norway
Hogstad&Stenberg_1994, Stenberg_1996	Great_spotted_woodpecker_(Dendrocopos_major)	excavator	temperate	mixed	1	NA	NA	2.8052	0.597687	NA	NA	Norway
Hogstad&Stenberg_1994, Stenberg_1996	White-backed_woodpecker_(Dendrocopos_leucotos)	excavator	temperate	mixed	1	0.100541	0.00413074	2.86129	0.0747467	NA	NA	Norway
Hogstad&Stenberg_1994, Stenberg_1996	Lesser_spotted_woodpecker_(Dendrocopos_minor)	excavator	temperate	mixed	1	NA	NA	NA	NA	NA	NA	Norway
Hogstad&Stenberg_1994, Stenberg_1996	Three-toed_woodpecker_(Picoides_tridactylus)	excavator	temperate	mixed	1	NA	NA	NA	NA	NA	NA	Norway
Hudson&Bollinger_2013	Red-headed_woodpecker_(Melanerpes_erythrocephalus)	excavator	temperate	deciduous	1	-0.0488986	0.0142217	1.12393	0.0519231	NA	NA	USA
Hutto&Gallo_2006	American_kestrel_(Falco_sparverius)	nonexcavator	temperate	coniferous	2	0.572653	0.0139212	NA	NA	3.24259	0.642188	USA
Hutto&Gallo_2006	American_kestrel_(Falco_sparverius)	nonexcavator	temperate	coniferous	1	0.957166	0.0137422	NA	NA	NA	NA	USA
Hutto&Gallo_2006	Williamson's_sapsucker_(Sphyrapicus_thyroideus)	excavator	temperate	coniferous	2	0.444435	0.064997	-1.04335	0.408651	1.55814	0.510338	USA
Hutto&Gallo_2006	Red-naped_sapsucker_(Sphyrapicus_nuchalis)	excavator	temperate	coniferous	2	0.0839938	0.0194816	-1.60031	0.377189	NA	NA	USA
Hutto&Gallo_2006	Hairy_woodpecker_(Picoides_villosus)	excavator	temperate	coniferous	2	0.14527	0.0126354	1.19214	1.02731	0.98323	0.444729	USA
Hutto&Gallo_2006	Hairy_woodpecker_(Picoides_villosus)	excavator	temperate	coniferous	1	0.529784	0.0124564	NA	NA	NA	NA	USA
Hutto&Gallo_2006	American_three-toed_woodpecker_(Picoides_dorsalis)	excavator	temperate	coniferous	2	0.0473932	0.0103332	-0.615186	0.457658	0.872488	0.97468	USA
Hutto&Gallo_2006	Black-backed_woodpecker_(Picoides_arcticus)	excavator	temperate	coniferous	2	0.00714057	0.00677078	0.793231	1.06662	1.4321	0.492537	USA
Hutto&Gallo_2006	Northern_flicker_(Colaptes_auratus)	excavator	temperate	coniferous	2	0.199812	0.00344149	1.98573	0.470212	1.19254	0.0166014	USA
Hutto&Gallo_2006	Northern_flicker_(Colaptes_auratus)	excavator	temperate	coniferous	1	0.584325	0.0032625	NA	NA	NA	NA	USA
Hutto&Gallo_2006	Tree_swallow_(Tachycineta_bicolor)	nonexcavator	temperate	coniferous	2	-0.153174	0.00796232	1.82813	0.990212	1.47591	0.0783163	USA
Hutto&Gallo_2006	Tree_swallow_(Tachycineta_bicolor)	nonexcavator	temperate	coniferous	1	0.23134	0.00778333	NA	NA	NA	NA	USA
Hutto&Gallo_2006	Mountain_chickadee_(Poecile_gambeli)	nonexcavator	temperate	coniferous	2	-0.208191	0.00546023	NA	NA	3.14216	0.391515	USA
Hutto&Gallo_2006	House_wren_(Troglodytes_aedon)	nonexcavator	temperate	coniferous	2	-0.00457069	0.00404768	1.47874	0.220909	0.833969	0.00895197	USA
Hutto&Gallo_2006	House_wren_(Troglodytes_aedon)	nonexcavator	temperate	coniferous	1	0.379943	0.00386869	NA	NA	NA	NA	USA
Hutto&Gallo_2006	Mountain_bluebird_(Sialia_currucoides)	nonexcavator	temperate	coniferous	2	0.0068171	0.00356124	1.82866	0.472741	1.24319	0.0212759	USA
Hutto&Gallo_2006	Mountain_bluebird_(Sialia_currucoides)	nonexcavator	temperate	coniferous	1	0.391331	0.00338225	NA	NA	NA	NA	USA
Hutto&Gallo_2006	European_starling_(Sturnus_vulgaris)	nonexcavator	temperate	coniferous	2	-0.0631931	0.00391048	NA	NA	2.14843	0.157275	USA
Hutto&Gallo_2006	European_starling_(Sturnus_vulgaris)	nonexcavator	temperate	coniferous	1	0.32132	0.0037315	NA	NA	0.764606	0.935824	USA
King_et_al._2007	Red-headed_woodpecker_(Melanerpes_erythrocephalus)	excavator	temperate	deciduous	1	0.029853	0.00108483	1.83616	0.0729809	NA	NA	USA
Kosiński&Winiecki_2004, Kosiński_et_al._2006	Great_spotted_woodpecker_(Dendrocopos_major)	excavator	temperate	deciduous	2	0.613161	NA	NA	NA	NA	NA	Poland
Kosiński&Winiecki_2004, Kosiński_et_al._2006	Middle_spotted_woodpecker_(Dendrocopos_medius)	excavator	temperate	deciduous	2	0.708417	NA	2.1407	0.0895695	NA	NA	Poland
Kosiński&Winiecki_2004, Kosiński_et_al._2006	Great_spotted_woodpecker_(Dendrocopos_major)	excavator	temperate	deciduous	1	0.278868	NA	1.21426	0.697736	NA	NA	Poland
Kosiński&Winiecki_2004, Kosiński_et_al._2006	Middle_spotted_woodpecker_(Dendrocopos_medius)	excavator	temperate	deciduous	1	0.549378	NA	1.44484	0.281967	NA	NA	Poland
Latif_et_al._2016	Black-backed_woodpecker_(Picoides_arcticus)	excavator	temperate	coniferous	2	0.725937	0.0230562	NA	NA	NA	NA	USA
Li&Martin_1991, Conway&Martin_1993	Northern_flicker_(Colaptes_auratus)	excavator	temperate	mixed	1	0.319819	0.0741764	2.07824	0.106278	NA	NA	USA
Li&Martin_1991, Conway&Martin_1993	Red-naped_sapsucker_(Sphyrapicus_nuchalis)	excavator	temperate	mixed	1	0.128998	0.0634525	1.02935	0.28206	NA	NA	USA
Li&Martin_1991, Conway&Martin_1993	Williamson's_sapsucker_(Sphyrapicus_thyroideus)	excavator	temperate	mixed	1	0.155595	0.0936941	3.48215	0.350699	NA	NA	USA
Li&Martin_1991, Conway&Martin_1993	Hairy_woodpecker_(Picoides_villosus)	excavator	temperate	mixed	1	0.128998	0.12892	2.67127	0.690712	NA	NA	USA
Li&Martin_1991, Conway&Martin_1993	Downy_woodpecker_(Picoides_pubescens)	excavator	temperate	mixed	1	0.0905317	0.0437019	2.78843	1.44225	NA	NA	USA
Li&Martin_1991, Conway&Martin_1993	Acorn_woodpecker_(Melanerpes_formicivorus)	excavator	temperate	mixed	1	0.271919	0.0590715	2.56256	0.311147	NA	NA	USA
Li&Martin_1991, Conway&Martin_1993	Red-breasted_nuthatch_(Sitta_canadensis)	excavator	temperate	mixed	1	0.394881	0.241259	4.12941	1.0595	NA	NA	USA
Li&Martin_1991, Conway&Martin_1993	Pygmy_nuthatch_(Sitta_pygmaea)	excavator	temperate	mixed	1	0.328688	0.12626	3.51617	0.53487	NA	NA	USA
Li&Martin_1991, Conway&Martin_1993	Cordilleran_flycatcher_(Empidonax_difficilis)	nonexcavator	temperate	mixed	1	0.0707291	0.162864	1.95932	0.176957	NA	NA	USA
Li&Martin_1991, Conway&Martin_1993	Mountain_chickadee_(Poecile_gambeli)	nonexcavator	temperate	mixed	1	0.199248	0.0916124	2.06392	0.122097	NA	NA	USA
Li&Martin_1991, Conway&Martin_1993	White-breasted_nuthatch_(Sitta_carolinensis)	excavator	temperate	mixed	1	0.0707291	0.129274	3.0857	0.590607	NA	NA	USA
Li&Martin_1991, Conway&Martin_1993	Brown_creeper_(Certhia_americana)	nonexcavator	temperate	mixed	1	-0.0571043	0.254621	NA	NA	NA	NA	USA
Li&Martin_1991, Conway&Martin_1993	Western_bluebird_(Sialia_mexicana)	nonexcavator	temperate	mixed	1	0.173801	0.061336	3.62463	1.07378	NA	NA	USA
Li&Martin_1991, Conway&Martin_1993	House_wren_(Troglodytes_aedon)	nonexcavator	temperate	mixed	1	0.0299071	0.139603	1.17557	0.0193795	NA	NA	USA
Linder&Anderson_1998	Lewis's_woodpecker_(Melanerpes_lewis)	excavator	boreal	coniferous	1	0.604679	0.00331371	0.536143	0.318173	NA	NA	USA
Lorenz_et_al._2015	Unspecified	excavator	temperate	coniferous	1	0.0872284	0.00249175	NA	NA	NA	NA	USA
Mahon_et_al._2007	Chestnut-backed_chickadee_(Poecile_rufescens)	excavator	temperate	coniferous	1	0.372435	NA	1.74471	0.127961	1.78368	0.123849	Canada
Martin_et_al._2004	Red-naped_sapsucker_(Sphyrapicus_nuchalis)	excavator	temperate	mixed	2	0.331258	0.000238956	-0.462969	0.832029	NA	NA	Canada
Martin_et_al._2004	Hairy_woodpecker_(Picoides_villosus)	excavator	temperate	mixed	2	0.301987	0.000825184	-0.458411	0.82547	NA	NA	Canada
Martin_et_al._2004	American_three-toed_woodpecker_(Picoides_dorsalis)	excavator	temperate	mixed	2	0.141214	0.00389402	0.557048	0.170745	NA	NA	Canada
Martin_et_al._2004	Black-backed_woodpecker_(Picoides_arcticus)	excavator	temperate	mixed	2	0.321596	0.00353999	NA	NA	NA	NA	Canada
Martin_et_al._2004	Northern_flicker_(Colaptes_auratus)	excavator	temperate	mixed	2	0.457552	0.000401749	0.717264	0.180471	-1.42636	6.13921	Canada
Martin_et_al._2004	Pileated_woodpecker_(Dryocopus_pileatus)	excavator	temperate	mixed	2	0.693048	0.000320004	-0.0696124	0.3993	NA	NA	Canada
Martin_et_al._2004	Downy_woodpecker_(Picoides_pubescens)	excavator	temperate	mixed	2	0.113708	0.00234675	NA	NA	NA	NA	Canada
Martin_et_al._2004	Black-capped_chickadee_(Poecile_atricapillus)	excavator	temperate	mixed	2	-0.0936254	0.00417698	0.740682	0.183511	-1.21194	4.6446	Canada
Martin_et_al._2004	Red-breasted_nuthatch_(Sitta_canadensis)	excavator	temperate	mixed	2	0.137331	0.00166226	1.21472	0.316495	-2.61492	24.101	Canada
Martin_et_al._2004	Wood_duck_(Aix_sponsa)	nonexcavator	temperate	mixed	2	0.706352	1.91069e-08	NA	NA	NA	NA	Canada
Martin_et_al._2004	Bufflehead_(Bucephala_albeola)	nonexcavator	temperate	mixed	2	0.490888	0.00499292	0.849097	0.202295	-0.760375	2.41986	Canada
Martin_et_al._2004	Barrow's_goldeneye_(Bucephala_islandica)	nonexcavator	temperate	mixed	2	0.766199	0.00207184	NA	NA	NA	NA	Canada
Martin_et_al._2004	Hooded_merganser_(Lophodytes_cucullatus)	nonexcavator	temperate	mixed	2	0.79079	0.0188825	NA	NA	NA	NA	Canada
Martin_et_al._2004	American_kestrel_(Falco_sparverius)	nonexcavator	temperate	mixed	2	0.597068	0.00148602	0.954804	0.227515	NA	NA	Canada
Martin_et_al._2004	Northern_hawk-owl_(Surnia_ulula)	nonexcavator	temperate	mixed	2	0.611702	1.91069e-08	NA	NA	NA	NA	Canada
Martin_et_al._2004	Northern_saw-whet_owl_(Aegolius_acadicus)	nonexcavator	temperate	mixed	2	0.531054	0.00595823	NA	NA	NA	NA	Canada
Martin_et_al._2004	Tree_swallow_(Tachycineta_bicolor)	nonexcavator	temperate	mixed	2	0.271834	0.000458489	0.62732	0.172496	-0.651425	2.03048	Canada
Martin_et_al._2004	Mountain_chickadee_(Poecile_gambeli)	nonexcavator	temperate	mixed	2	0.117684	0.000406768	0.721747	0.181023	-1.00746	3.50177	Canada
Martin_et_al._2004	Mountain_bluebird_(Sialia_currucoides)	nonexcavator	temperate	mixed	2	0.387347	0.00107615	0.737218	0.183037	-0.158346	0.798688	Canada
Martin_et_al._2004	European_starling_(Sturnus_vulgaris)	nonexcavator	temperate	mixed	2	0.454723	0.000259978	0.429142	0.179252	-2.66205	25.3523	Canada
Milne&Hejl_1989	White-headed_woodpecker_(Picoides_albolarvatus)	excavator	temperate	coniferous	2	NA	NA	NA	NA	NA	NA	USA
Milne&Hejl_1989	White-headed_woodpecker_(Picoides_albolarvatus)	excavator	temperate	coniferous	2	-0.0560895	0.0688007	NA	NA	NA	NA	USA
Milne&Hejl_1989	White-headed_woodpecker_(Picoides_albolarvatus)	excavator	temperate	coniferous	2	-0.097145	0.0106561	NA	NA	NA	NA	USA
Nappi&Drapeau_2011	Black-backed_woodpecker_(Picoides_arcticus)	excavator	boreal	coniferous	2	NA	NA	NA	NA	0.121361	0.137839	Canada
O'Halloran&Conner_1987	Brown-headed_nuthatch_(Sitta_pusilla)	excavator	temperate	coniferous	1	-0.486949	0.0111334	NA	NA	NA	NA	USA
Onodi&Winkler_2016	Great_spotted_woodpecker_(Dendrocopos_major)	excavator	temperate	deciduous	2	NA	NA	0.962579	0.363308	NA	NA	Hungary
Ortega_et_al._2005	Hairy_woodpecker_(Picoides_villosus)	excavator	boreal	mixed	1	0.601165	1.14735	NA	NA	NA	NA	USA
Pasinelli_2007	Great_spotted_woodpecker_(Dendrocopos_major)	excavator	temperate	deciduous	1	NA	NA	1.60462	0.0554339	NA	NA	Switzerland
Pasinelli_2007	Middle_spotted_woodpecker_(Dendrocopos_medius)	excavator	temperate	deciduous	1	NA	NA	2.56495	0.0394899	NA	NA	Switzerland
Raphael&White_1984	White-headed_woodpecker_(Picoides_albolarvatus)	excavator	temperate	coniferous	1	0.702479	NA	1.73724	0.475057	NA	NA	USA
Raphael&White_1984	Pygmy_nuthatch_(Sitta_pygmaea)	excavator	temperate	coniferous	1	0.358548	NA	NA	NA	NA	NA	USA
Raphael&White_1984	Mountain_bluebird_(Sialia_currucoides)	nonexcavator	temperate	coniferous	1	0.349776	NA	2.90443	1.90518	NA	NA	USA
Raphael&White_1984	Mountain_chickadee_(Poecile_gambeli)	nonexcavator	temperate	coniferous	1	0.559616	NA	1.05366	0.182589	NA	NA	USA
Raphael&White_1984	House_wren_(Troglodytes_aedon)	nonexcavator	temperate	coniferous	1	0.481654	NA	1.89494	0.583025	NA	NA	USA
Raphael&White_1984	White-breasted_nuthatch_(Sitta_carolinensis)	excavator	temperate	coniferous	1	0.691583	NA	1.64777	0.421562	NA	NA	USA
Raphael&White_1984	Tree_swallow_(Tachycineta_bicolor)	nonexcavator	temperate	coniferous	1	0.46216	NA	NA	NA	NA	NA	USA
Raphael&White_1984	American_kestrel_(Falco_sparverius)	nonexcavator	temperate	coniferous	1	0.894812	NA	1.89494	0.583025	NA	NA	USA
Raphael&White_1984	Lewis's_woodpecker_(Melanerpes_lewis)	excavator	temperate	coniferous	1	0.731466	NA	NA	NA	NA	NA	USA
Raphael&White_1984	Northern_flicker_(Colaptes_auratus)	excavator	temperate	coniferous	1	0.643497	NA	1.56795	0.378147	NA	NA	USA
Raphael&White_1984	Hairy_woodpecker_(Picoides_villosus)	excavator	temperate	coniferous	1	0.313898	NA	1.83872	0.542414	NA	NA	USA
Raphael&White_1984	Red-breasted_nuthatch_(Sitta_canadensis)	excavator	temperate	coniferous	1	0.784187	NA	1.40009	0.299023	NA	NA	USA
Raphael&White_1984	Black-backed_woodpecker_(Picoides_arcticus)	excavator	temperate	coniferous	1	0.329753	NA	1.3427	0.2755	NA	NA	USA
Raphael&White_1984	Williamson's_sapsucker_(Sphyrapicus_thyroideus)	excavator	temperate	coniferous	1	0.936093	NA	0.774825	0.138541	NA	NA	USA
Raphael&White_1984	Red-breasted_sapsucker_(Sphyrapicus_ruber)	excavator	temperate	coniferous	1	0.966271	NA	0.874478	0.147767	NA	NA	USA
Raphael&White_1984	Brown_creeper_(Certhia_americana)	nonexcavator	temperate	coniferous	1	0.746392	NA	1.1944	0.222547	NA	NA	USA
Renken&Wiggers_1989	Pileated_woodpecker_(Dryocopus_pileatus)	excavator	temperate	deciduous	1	0.926762	0.0312468	NA	NA	NA	NA	USA
Saab_et_al._2009	Lewis's_woodpecker_(Melanerpes_lewis)	excavator	temperate	coniferous	1	0.475208	0.00827439	NA	NA	NA	NA	USA
Saab_et_al._2009	Hairy_woodpecker_(Picoides_villosus)	excavator	temperate	coniferous	1	0.285289	0.00854993	NA	NA	NA	NA	USA
Saab_et_al._2009	Black-backed_woodpecker_(Picoides_arcticus)	excavator	temperate	coniferous	1	0.246452	0.00971894	NA	NA	NA	NA	USA
Saab_et_al._2009	Northern_flicker_(Colaptes_auratus)	excavator	temperate	coniferous	1	0.464652	0.00862498	NA	NA	NA	NA	USA
Saab_et_al._2009	Western_bluebird_(Sialia_mexicana)	nonexcavator	temperate	coniferous	1	0.244707	0.00881643	NA	NA	NA	NA	USA
Saab_et_al._2009	Mountain_bluebird_(Sialia_currucoides)	nonexcavator	temperate	coniferous	1	0.248194	0.00888644	NA	NA	NA	NA	USA
Schreiber&deCalesta_1992	House_wren_(Troglodytes_aedon)	nonexcavator	temperate	coniferous	1	0	0.0315929	NA	NA	NA	NA	USA
Schreiber&deCalesta_1992	Western_bluebird_(Sialia_mexicana)	nonexcavator	temperate	coniferous	1	-0.078207	0.0354295	NA	NA	NA	NA	USA
Schreiber&deCalesta_1992	Northern_flicker_(Colaptes_auratus)	excavator	temperate	coniferous	1	-0.0236231	0.026686	NA	NA	NA	NA	USA
Schreiber&deCalesta_1992	Violet-green_swallow_(Tachycineta_thalassina)	nonexcavator	temperate	coniferous	1	0.231667	0.0287052	NA	NA	NA	NA	USA
Schreiber&deCalesta_1992	Tree_swallow_(Tachycineta_bicolor)	nonexcavator	temperate	coniferous	1	-0.250759	0.0416627	NA	NA	NA	NA	USA
Seavy_et_al._2012	Black-backed_woodpecker_(Picoides_arcticus)	excavator	temperate	coniferous	1	-0.192372	0.0106822	2.14786	0.524854	0.821236	0.176525	USA
Shiina_et_al._2013	Japanese_pygmy_woodpecker_(Dendrocopos_kizuki)	excavator	temperate	deciduous	1	0.0579378	0.0109352	1.34562	0.619415	NA	NA	Japan
Smith_1997	Great_spotted_woodpecker_(Dendrocopos_major)	excavator	temperate	deciduous	2	0.0209661	NA	1.89964	0.0281325	NA	NA	UK
Steeger&Hitchcock_1998	Red-breasted_nuthatch_(Sitta_canadensis)	excavator	temperate	coniferous	2	0.53136	0.00471424	4.01824	0.348953	0.990628	0.114388	Canada
Tremblay_et_al._2015	Black-backed_woodpecker_(Picoides_arcticus)	excavator	boreal	mixed	1	0.457975	0.00381583	NA	NA	NA	NA	Canada
Vierling_1997	Lewis's_woodpecker_(Melanerpes_lewis)	excavator	boreal	deciduous	1	0.571228	0.0183801	NA	NA	NA	NA	USA
Vierling&Lentile_2006	Red-headed_woodpecker_(Melanerpes_erythrocephalus)	excavator	boreal	coniferous	1	0.290118	0.0183367	NA	NA	NA	NA	USA
Walankiewicz_et_al._2007	Collared_flycatcher_(Ficedula_albicollis)	nonexcavator	temperate	deciduous	1	NA	NA	0.00254994	0.000133883	NA	NA	Poland
Wightman_et_al._2010	White-headed_woodpecker_(Picoides_albolarvatus)	excavator	temperate	coniferous	1	0.162079	0.00832609	NA	NA	1.14513	0.0293979	USA
Zarnowitz&Manuwal_1985	American_kestrel_(Falco_sparverius)	nonexcavator	temperate	coniferous	1	0.403615	NA	NA	NA	NA	NA	USA
Zarnowitz&Manuwal_1985	Northern_flicker_(Colaptes_auratus)	excavator	temperate	coniferous	1	0.181567	NA	NA	NA	NA	NA	USA
Zarnowitz&Manuwal_1985	Northern_flicker_(Colaptes_auratus)	excavator	temperate	coniferous	1	-0.0205423	NA	NA	NA	NA	NA	USA
Zarnowitz&Manuwal_1985	Northern_flicker_(Colaptes_auratus)	excavator	temperate	coniferous	1	0.446877	NA	NA	NA	NA	NA	USA
Zarnowitz&Manuwal_1985	Northern_flicker_(Colaptes_auratus)	excavator	temperate	coniferous	2	-0.0745122	NA	NA	NA	NA	NA	USA
Zarnowitz&Manuwal_1985	Yellow-bellied_sapsucker_(Sphyrapicus_varius)	excavator	temperate	coniferous	1	1.06607	NA	NA	NA	NA	NA	USA
Zarnowitz&Manuwal_1985	Hairy_woodpecker_(Picoides_villosus)	excavator	temperate	coniferous	1	0.271718	0.744443	NA	NA	NA	NA	USA
Zarnowitz&Manuwal_1985	Hairy_woodpecker_(Picoides_villosus)	excavator	temperate	coniferous	1	0.0696088	0.745051	NA	NA	NA	NA	USA
Zarnowitz&Manuwal_1985	Hairy_woodpecker_(Picoides_villosus)	excavator	temperate	coniferous	1	0.537028	0.749992	NA	NA	NA	NA	USA
Zarnowitz&Manuwal_1985	Hairy_woodpecker_(Picoides_villosus)	excavator	temperate	coniferous	2	0.0156389	0.747301	NA	NA	NA	NA	USA
Zarnowitz&Manuwal_1985	Downy_woodpecker_(Picoides_pubescens)	excavator	temperate	coniferous	1	-0.828552	NA	NA	NA	NA	NA	USA
Zarnowitz&Manuwal_1985	Tree_swallow_(Tachycineta_bicolor)	nonexcavator	temperate	coniferous	1	0.35441	NA	NA	NA	NA	NA	USA
Zarnowitz&Manuwal_1985	Chestnut-backed_chickadee_(Poecile_rufescens)	excavator	temperate	coniferous	1	0.542009	NA	NA	NA	NA	NA	USA
Zarnowitz&Manuwal_1985	Chestnut-backed_chickadee_(Poecile_rufescens)	excavator	temperate	coniferous	1	0.339899	NA	NA	NA	NA	NA	USA
Zarnowitz&Manuwal_1985	Chestnut-backed_chickadee_(Poecile_rufescens)	excavator	temperate	coniferous	1	0.807318	NA	NA	NA	NA	NA	USA
Zarnowitz&Manuwal_1985	Chestnut-backed_chickadee_(Poecile_rufescens)	excavator	temperate	coniferous	2	0.285929	NA	NA	NA	NA	NA	USA
Zarnowitz&Manuwal_1985	Brown_creeper_(Certhia_americana)	nonexcavator	temperate	coniferous	1	0.190157	NA	NA	NA	NA	NA	USA
Zarnowitz&Manuwal_1985	Brown_creeper_(Certhia_americana)	nonexcavator	temperate	coniferous	2	-0.331232	NA	NA	NA	NA	NA	USA
Zarnowitz&Manuwal_1985	Winter_wren_(Troglodytes_hiemalis)	nonexcavator	temperate	coniferous	1	0.743875	NA	NA	NA	NA	NA	USA
Zarnowitz&Manuwal_1985	Winter_wren_(Troglodytes_hiemalis)	nonexcavator	temperate	coniferous	1	0.541765	NA	NA	NA	NA	NA	USA
Zarnowitz&Manuwal_1985	Winter_wren_(Troglodytes_hiemalis)	nonexcavator	temperate	coniferous	1	1.00918	NA	NA	NA	NA	NA	USA
Zarnowitz&Manuwal_1985	Winter_wren_(Troglodytes_hiemalis)	nonexcavator	temperate	coniferous	2	0.487795	NA	NA	NA	NA	NA	USA
Zarnowitz&Manuwal_1985	Western_bluebird_(Sialia_mexicana)	nonexcavator	temperate	coniferous	1	-0.206645	NA	NA	NA	NA	NA	USA
